# Supplementary material for: Depletion of MGO or Its Derivatives Ameliorate CUMS-Induced Neuroinflammation
Source: Cells. 2025 Mar 8;14(6):397. doi: 10.3390/cells14060397 (PMC11941696; doi:10.3390/cells14060397)
Supplement: Supplementary file 1 [file cells-14-00397-s001.zip]

Archive with 2 entries (2 files):
- FIgure S1.pdf
- Supplementary Table s1 Sequences of qPCR primers.pdf
